# Supplementary material for: A 2-Year Retrospective Case Series on Isolates of the Emerging Pathogen Actinotignum schaalii from a Canadian Tertiary Care Hospital
Source: Microorganisms. 2022 Aug 9;10(8):1608. doi: 10.3390/microorganisms10081608 (PMC9412865; doi:10.3390/microorganisms10081608)
Supplement: Supplementary file 1 [file microorganisms-10-01608-s001.zip]

Archive with 1 entries (1 files):
- microorganisms-1824282-supplementary.pdf
